# Supplementary material for: Quantifying Heart Rate Changes After Delta-9-Tetrahydrocannabinol Administration Using a PBPK-PD Model in Healthy Adults
Source: Pharmaceutics. 2025 Feb 12;17(2):237. doi: 10.3390/pharmaceutics17020237 (PMC11858910; doi:10.3390/pharmaceutics17020237)
Supplement: Supplementary file 1 [file pharmaceutics-17-00237-s001.zip]

Archive with 1 entries (1 files):
- pharmaceutics-3439871-supplementary.pdf
